# Supplementary material for: Unraveling the Antibacterial Mechanism of Plasma-Activated Lactic Acid against Pseudomonas ludensis by Untargeted Metabolomics
Source: Foods. 2023 Apr 10;12(8):1605. doi: 10.3390/foods12081605 (PMC10137701; doi:10.3390/foods12081605)
Supplement: Supplementary file 1 [file foods-12-01605-s001.zip]

Archive with 1 entries (1 files):
- foods-2285911-supplementary.pdf
